# Supplementary material for: Antagonistic Roles of the Tumor Suppressor miR-210-3p and Oncomucin MUC4 Forming a Negative Feedback Loop in Pancreatic Adenocarcinoma
Source: Cancers (Basel). 2021 Dec 9;13(24):6197. doi: 10.3390/cancers13246197 (PMC8699468; doi:10.3390/cancers13246197)
Supplement: Supplementary file 1 [file cancers-13-06197-s001.zip]

Archive with 1 entries (1 files):
- cancers-1457794-supplementary.pdf
